# Supplementary material for: Modeling dysbiosis of human NASH in mice: Loss of gut microbiome diversity and overgrowth of Erysipelotrichales
Source: PLoS One. 2021 Jan 4;16(1):e0244763. doi: 10.1371/journal.pone.0244763 (PMC7781477; doi:10.1371/journal.pone.0244763)
Supplement: S1 Video — Video of principal coordinate analysis of Beta diversity presented in Fig 4C. White = Control, Yellow = CCl4-Only, Green = WD-Only, Red = NASH; Circle = Week 0, Star = Week 1, Square = Week 6, Diamond = Week 12. (ZIP) [file pone.0244763.s008.zip]

Archive with 2 entries (2 files):
- S1 Video.mov
- __MACOSX/._S1 Video.mov
